# Supplementary material for: A role for domain I of the hepatitis C virus NS5A protein in virus assembly
Source: PLoS Pathog. 2018 Jan 19;14(1):e1006834. doi: 10.1371/journal.ppat.1006834 (PMC5792032; doi:10.1371/journal.ppat.1006834)
Supplement: S1 Table — Sequences of NS5A amino acids from 29 virus isolates from 7 HCV genotypes and 10 related hepaciviruses were selected from NCBI database for alignment analysis. (XLSX) [file ppat.1006834.s011.xlsx]

## Sheet: Sheet1
S1 Table	Isolates used for NS5A domain I sequence alignment
Genotype	Isolates	Accession Number
HCV-1a	H77	JX472009
HCV-1a	HCV-RMT	AB520610
HCV-1b	M094AJK	AB010250
HCV-1b	IBJK	AB559564
HCV-1b	1B-2	GQ259488
HCV-1b	NO.2	AB154177
HCV-2a	JCH-6	AB047645
HCV-2a	JFH-1	AB047639
HCV-2a	JCH-2	AB047641
HCV-2a	JCH-1	AB047640
HCV-2b	patient NO.44	AB661373
HCV-2b	acute	AB559564
HCV-2b	1-2b	AB600801
HCV-2b	HC10-0804	AB622121
HCV-3a	NR1	AF320804
HCV-3a	SR1	AF320787
HCV-3a	1S_2	AM493508
HCV-3b	Tr	D49374
HCV-3b	SH37	JQ065709
HCV-3h	QC29	JF735121
HCV-4a	L835	DQ418789
HCV-4b	QC264	FJ462435
HCV-5a	SA13	AF064490
HCV-5a	EUH1480	Y13184
HCV-6a	D9	EU246930
HCV-6b	Th580	D84262
HCV-6c	Th846	EF424629
HCV-6h	VN004	D84265
HCV-7a	QC69	EF108306
BHV	PDB-829	KC796074
BHV	PDB-452	KC796090
BHV	PDB-112	KC796077
GBV	GBV-B	AF179612
GHV-1	BWC04	KC551802
GHV-1	BWC05	KC551801
GHV-1	BWC08	KC551800
NPHV	EF369-11	JX948116
RHV	SAR-46-RSA-2008	KC411807
RHV	339	KC815310
