# Supplementary material for: A role for domain I of the hepatitis C virus NS5A protein in virus assembly
Source: PLoS Pathog. 2018 Jan 19;14(1):e1006834. doi: 10.1371/journal.ppat.1006834 (PMC5792032; doi:10.1371/journal.ppat.1006834)
Supplement: S2 Table — 1ZH1 and 3FQM represent two different crystal structures of NS5A domain I. After sequence alignment, all the absolutely conserved residues are listed in the first column. ‘+’ indicates that the residue is on the surface of the domain I or within the zinc-binding motif. ‘++’ means the conserved residues are also the zinc-binding sites. Amino acids that were both surface exposed and out-with the zinc-binding motif were mutated. Cysteine 59, within the zinc-binding motif, was chosen as the positive control as C59A has been documented to be a non-replicative mutant [70]. (XLSX) [file ppat.1006834.s012.xlsx]

## Sheet: Sheet1
S2 Table	Summary of selection of residues for mutation in NS5A domain I and their phenotypes
Conserved residues	Surface(1ZH1)	Surface(3FQM)	Mutation
P35	+	+	+
C39	++	++
Y43	+	+	+
G45	+	+	+
W47	+	+	+
G51	+	+	+
C57	++	++
C59	++	++	+
G60	+	+	+
V67	+	+	+
C80
P89
I90
N91		+
G96	+	+	+
P100
G132
T134	+	+	+
P145	+	+	+
V153	+	+	+
D154	+	+
G155	+	+
V156	+	+
L158	+	+
